# Supplementary material for: High-Performance Structures of Biopolymer Gels Activated with Scleroprotein Crosslinkers
Source: Molecules. 2025 Jan 31;30(3):627. doi: 10.3390/molecules30030627 (PMC11820096; doi:10.3390/molecules30030627)
Supplement: Supplementary file 1 [file molecules-30-00627-s001.zip]

Archive with 1 entries (1 files):
- molecules-3394935-supplementary.pdf
